# Supplementary material for: A randomized crossover trial comparing the Nifty cup to a medicine cup in preterm infants who have difficulty breastfeeding at Komfo Anokye Teaching Hospital (KATH) in Kumasi, Ghana
Source: PLoS One. 2019 Oct 17;14(10):e0223951. doi: 10.1371/journal.pone.0223951 (PMC6797128; doi:10.1371/journal.pone.0223951)
Supplement: S2 Table — 1Compare cups for feeding assessments 1 and 2; 2Compares cups for feeding assessments 3 and 4; 3Evaluates the interaction between cup type and feeding assessment number on outcome. (XLSX) [file pone.0223951.s002.xlsx]

## Sheet: S2 Table
Question	Variable	S2 Table_Evaluating Carryover Effects by Assessing the Impact of Feeding Assessments Over Time by Cup on Outcomes
			Feeding Assessment
			Nifty	Medicine		Nifty	Medicine		p-value for interaction3
			1 and 2	1 and 2	p-value1	3 and 4	3 and 4	p-value2
		Spillage, % of feed provided (mean)	0.0882764	0.0817884	0.377	0.0895757	0.10506	0.09	0.17
		Duration of feeding > 20 minutes, %	29.87	22.82	0.67	33.06	34.65	0.67	0.2
		Intake, mL (mean)	15.7454	16.2436	0.12	17.3512	16.9478	0.75	0.728
		1Compare cups for feeding assessments 1 and 2.
		2Compares cups for feeding assessments 3 and 4.
		3Evaluates the interaction between cup type and feeding assessment number on outcome.
