# Supplementary material for: A randomized crossover trial comparing the Nifty cup to a medicine cup in preterm infants who have difficulty breastfeeding at Komfo Anokye Teaching Hospital (KATH) in Kumasi, Ghana
Source: PLoS One. 2019 Oct 17;14(10):e0223951. doi: 10.1371/journal.pone.0223951 (PMC6797128; doi:10.1371/journal.pone.0223951)
Supplement: S3 Table — (XLSX) [file pone.0223951.s003.xlsx]

## Sheet: S3 Table
Question	Variable	S3 Table_Evaluation of Potential Confounding by Time and Varying Feeding Characteristics by Cup
			Nifty	Medicine
			estimate	estimate	p-value
		Source of nutrition, %
		Breast milk	94.71	95.1	0.79
		Formula with or without breast milk	5.29	4.9
		Amount recommended to feed, mL, %
		< 15	11.21	9.81	0.86
		15–19	16.49	18.76
		20–24	29.39	29.64
		25–29	26	24.73
		30+	16.91	17.06
		Number of feeds since prior visit, %
		0–1 feeds	22.2	25.37	0.25
		2 feeds	26.43	21.75
		3–7 feeds	24.31	22.81
		8–11 feeds	27.06	30.06
		Other feeding methods used between assessments, %
		Breastfed	88.16	91.04	0.15
		Tube	22.83	25.37	0.36
		Amount fed baby at feeding assessment, %
		> 10 mL less than recommended	25.79	25.59	0.97
		> 3 mL less than recommended	22.83	23.67
		±3 mL of recommended	46.3	46.27
		> 3 mL than recommended	5.07	4.48
		Time since last cup or breast feed (hours:minutes), mean	02:17:00	02:12:00
		Amount of feed prior to assessment, %
		Recommended amount	87.77	87.06	0.47
		Less than recommended amount	6.77	8.55
		More than recommended amount	5.46	4.39
		How much of the time did the baby actively control the rate of drinking, %
		All of the time	47.15	40.94	0.12
		A lot of the time	30.66	36.25
		Some of the time	12.9	15.14
		A little of the time / not at all	9.3	7.68
